# Supplementary material for: Analytical Validation of a Spiral Microfluidic Chip with Hydrofoil-Shaped Pillars for the Enrichment of Circulating Tumor Cells
Source: Biosensors (Basel). 2023 Oct 19;13(10):938. doi: 10.3390/bios13100938 (PMC10605072; doi:10.3390/bios13100938)
Supplement: Supplementary file 1 [file biosensors-13-00938-s001.zip]

Archive with 1 entries (1 files):
- biosensors-2609407-supplementary.pdf
